# Supplementary material for: The Potential Role of an Artificial Intelligence-Driven Tool in Decision-Making for Mitral Valve Repair Surgery
Source: J Clin Med. 2026 Mar 17;15(6):2300. doi: 10.3390/jcm15062300 (PMC13026876; doi:10.3390/jcm15062300)
Supplement: Supplementary file 1 [file jcm-15-02300-s001.zip]

Archive with 1 entries (1 files):
- jcm-4156165-supplementary.pdf
